# Supplementary material for: The use of home-based HIV testing and counseling in low-and-middle income countries: a scoping review
Source: BMC Public Health. 2019 Jan 31;19:132. doi: 10.1186/s12889-019-6471-4 (PMC6357437; doi:10.1186/s12889-019-6471-4)
Supplement: Supplementary file 3 — Methodological quality assessment. (XLSX 12 kb) [file 12889_2019_6471_MOESM3_ESM.xlsx]

## Sheet: Form responses 1
Timestamp	Author and date	Study title	1. Are there clear qualitative and quantitative research questions (or objectives*), or a clear mixed methods question (or objective*)?	Comments for question 1	2. Do the collected data allow address the research question (objective)? E.g., consider whether the follow-up period is long enough for the outcome to occur (for longitudinal studies or study components).	Comments for question 2	1. Are the sources of qualitative data (archives, documents, informants, observations) relevant to address the research question (objective)?	Comments for question 1	2. Is the process for analyzing qualitative data relevant to address the research question (objective)?	Comment for question 2	3. Is appropriate consideration given to how findings relate to the context, e.g., the setting, in which the data were collected?	Comments for question 3	4. Is appropriate consideration given to how findings relate to researchers’ influence, e.g., through their interactions with participants?	Comments for question 4	1.Is there a clear description of the randomization (or an appropriate sequence generation)?	Comments for question 1	2. Is there a clear description of the allocation concealment (or blinding when applicable)?	Comment for question 2	3. Are there complete outcome data (80% or above)?	Comments for question 3	4. Is there low withdrawal/drop-out (below 20%)?	comments for question 4	1. Are participants (organizations) recruited in a way that minimizes selection bias?	2 .Are measurements appropriate (clear origin, or validity known, or standard instrument; and absence of contamination between groups when appropriate) regarding the exposure/intervention and outcomes?	Comments for question 2	3. In the groups being compared (exposed vs. non-exposed; with intervention vs. without; cases vs. controls), are the participants comparable, or do researchers take into account (control for) the difference between these groups?	Comments for question 3	4.Are there complete outcome data (80% or above), and, when applicable, an acceptable response rate (60% or above), or an acceptablefollow-up rate for cohort studies (depending on the duration of follow-up)?	Comments for question 4	1.Is the sampling strategy relevant to address the quantitative research question (quantitative aspect of the mixed methods question)?	Comments for question 1	2. Is the sample representative of the population understudy?	Comments for question 2	3.Are measurements appropriate (clear origin, or validity known, or standard instrument)?	Comments for question 3	4.Is there an acceptable response rate (60% or above)?	Comments for question 4	1. Is the mixed methods research design relevant to address the qualitative and quantitative research questions (or objectives), or the qualitative and quantitative aspects of the mixed methods question (or objective)?	Comments for question 1	2. Is the integration of qualitative and quantitative data (or results*) relevant to address the research question (objective)?	Comments for question 2	3.Is appropriate consideration given to the limitations associated with this integration, e.g., the divergence of qualitative and quantitative data (or results*) in a triangulation design?	Comment for question 3
2017-12-07 21:10:58	Becker et al.2014	Pilot study of home-based delivery of HIV testing and counseling and contraceptive services to couples in Malawi	Yes		Yes	follow up was done one week later																	Yes	YES		Yes	two interventions were implemented.Couple Home- based Testing and Counselling (CHCT) and couple family planning (CFP)	NO	97 couples (58%) consented to CHCT
2017-12-07 21:58:39	Bogart et al.2017	A Comparison of Home-Based Versus Outreach Event-Based Community HIV Testing in Ugandan Fisherfolk Communities	Yes	compared event-based to home-based community HIV testing	Yes	3-month follow-up.	Yes	household census data,clinic records, was used.	Yes	Statistical Analysis was used to analyze data	Yes		No
2017-12-07 22:22:23	Doherty et al.2013	Effect of home based HIV counselling and testing intervention in rural South Africa: cluster randomised trial	Yes		Yes	follow up time is not mentioned									Yes	All 16 randomised clusters took part	Yes	We used simple computer generated randomisation with clusters assigned in a 1:1 allocation ratio	No	The prevalence of HIV testing increased between baseline and post-intervention in both arms (32% to 69% in the intervention arm; 31% to 47% in the control arm)	Cant'tel	not mentioned
2017-12-07 22:36:05	Helleringer et al.2013	Should home-based HIV testing and counseling services be offered periodically in programs of ARV treatment as prevention? A case study in Likoma (Malawi)	Yes		Yes	follow up time not outlined																	Can't tell	YES		Yes		YES	Among the 764 cohort members offered HBHTC during both campaigns, 543 had participated in round 1 (71.1%) and 588 (77.0%) participated in round 2 (
2017-12-14 11:36:04	Jürgensen et al.2013	Effects of home-based Voluntary Counselling and Testing on HIVrelated stigma: Findings from a cluster-randomized trial in Zambia	Yes		Yes	with at least six months between the intervention and the follow-up survey									Yes	All adults aged 16 years and above who resided in the study clusters were invited to participate in the study	No		Yes		Yes	drop off was 2,93%
2017-12-14 11:51:16	Kim,2016	Promotion and Persistence of HIV Testing and HIV/AIDS Knowledge: Evidence from a Randomized Controlled Trial in Ethiopia	Yes		Can't tell
2017-12-14 17:48:10	Kohler,2014	Community-Based Evaluation of PMTCT Uptake in Nyanza Province, Kenya	Yes		Yes	Follow up period not specified																	Yes	YES		Yes			247 (89.8%) consented to participate. only 173 (70%) of those enrolled reported to fieldworkers that they were HIV-positive
2017-12-14 18:09:28	Krakowiak,2015	Effectiveness of home-based HIV testing and education among partners of pregnant women in Kenya: a mixed methods approach	Yes		Yes	Six weeks									Yes		Yes		Yes	n=233, 87%)	Yes	0.0306
2017-12-14 18:16:35	Krakowiak,2016	Home-Based HIV Testing Among Pregnant Couples Increases Partner Testing and Identification of Serodiscordant Partnerships	Yes		Yes	six months									Yes		Yes		Yes		Cant'tel	not specified
2017-12-14 18:24:03	Low et al.2013	The effects of home-based HIV counseling and testing on HIV/AIDS stigma among individuals and community leaders in western Kenya: Evidence from a cluster-randomized trial1,2	Yes		Yes	follow up was 18 months after									Yes		Yes		Yes		Cant'tel	not speciified
2017-12-14 18:33:08	Magasana,2016	An assessment of quality of home-based HIV counseling and testing performed by lay counselors in a rural sub-district of KwaZulu-Natal, South Africa	Yes		Yes										Yes		Yes		No	The majority (71.6%) of clients interviewed had agreed to be tested by the lay counselors in their home	Cant'tel
2017-12-14 18:54:48	Ndege,2016	HIV Prevalence and Antenatal Care Attendance among Pregnant Women in a Large Home-Based HIV Counseling and Testing Program in Western Kenya	Yes		Can't tell	not specified																	Yes	YES		Yes		YES	AOR: 1.30, 95% CI: 1.21–1.41),
2017-12-14 19:02:18	Novitsky V et al.2015	Estimated age and gender profile of individuals missed by a home-based HIV testing and counselling campaign in a Botswana community	Yes		Yes																		Yes	YES		Yes		NO	be 62 to 72%.
2017-12-14 19:09:31	Parker et al.2015	Feasibility and effectiveness of two community-based HIV testing models in rural Swaziland	Yes		Yes																		Yes	YES		Yes		NO	HBHTC was 50% cheaper
2017-12-14 19:22:26	Ruzagira et al.2017	Linkage to HIV care after home-based HIV counselling and testing in sub-Saharan Africa: a systematic review	Yes		Yes																																	YES		Yes		Cant tell
2017-12-14 19:27:21	Shahida,2016	Expanding access to HIV testing and counseling and exploring vulnerabilities among spouses of HIV-positive men who inject drugs in Pakistan	Yes		Yes																		Yes	YES		Yes		NO	7.7% (n¼29) followed by Lahore at 6.7% (n¼29) and Faisalabad at 4% (n¼43).
2017-12-14 19:33:15	Van Rooyen,2016	Taking HIV Testing to Families Designing a Family-Based Intervention to Facilitate HIV Testing, Disclosure, and Intergenerational Communication	Yes		Yes																																	YES		Yes		Yes
Scoring
Yes= 1
No= 0
Can't tell= 0.5
